# Supplementary material for: The “MYOCYTER” – Convert cellular and cardiac contractions into numbers with ImageJ
Source: Sci Rep. 2019 Oct 22;9:15112. doi: 10.1038/s41598-019-51676-x (PMC6805901; doi:10.1038/s41598-019-51676-x)
Supplement: Supplementary file 3 — MYOCYTER macro code for ImageJ [file 41598_2019_51676_MOESM3_ESM.zip]

Archive with 1 entries (1 files):
- Myocyter v1.0 (ImageJ macro code).txt
